# Supplementary material for: The effects of breastfeeding on childhood BMI: a propensity score matching approach
Source: J Public Health (Oxf). 2017 Sep 9;39(4):e152–60. doi: 10.1093/pubmed/fdw093 (PMC5939873; doi:10.1093/pubmed/fdw093)
Supplement: Supplementary Data [file fdw093_Supplementary_Data.zip]

Archive with 1 entries (1 files):
- APPENDIX.docx
